# Supplementary material for: Heparan sulfate proteoglycans in beta cells provide a critical link between endoplasmic reticulum stress, oxidative stress and type 2 diabetes
Source: PLoS One. 2021 Jun 4;16(6):e0252607. doi: 10.1371/journal.pone.0252607 (PMC8177513; doi:10.1371/journal.pone.0252607)
Supplement: S1 File — (XLSX) [file pone.0252607.s014.xlsx]

## Sheet: Fig 1B-E
S1: Percentage of islet area stained for HS, HSPGs (COL18, SDC1 and CD44) in male lean control (wt, db/+) and db/db pancreases
	Lean control pancreas				db/db pancreas
Age	% islet area staineda,b				% islet area staineda,b
	HS	COL18	SDC1	CD44	HS	COL18	SDC1	CD44
3 weeks		50.98 (wt)	40.907 (wt)	19.216 (wt)		56.162	48.228	39.993
		70.301 (wt)	21.532 (wt)	31.033 (wt)		57.031	66.051	42.054
		78.307 (wt)	13.942 (wt)	30.298 (wt)		75.198	53.788	14.554
		72.674 (wt)	62.709 (wt)	40.634 (wt)		60.418	50.256	22.896
		65.515 (wt)	70.123 (wt)	48.303 (wt)		46.23	34.113	3.787
		42.642 (wt)	58.441 (wt)	50.311 (wt)		42.371	38.35	0.169
		69.24 (wt)	61.092 (wt)	50.452 (wt)		23.824	22.14	1.938
		56.726 (wt)	54.672 (wt)	60.82 (wt)		30.813	24.436	0.046
		80.03 (wt)	67.439 (wt)	33.799 (wt)		40.601	37.69	14.988
		69.264 (wt)	61.028 (wt)	58.309 (wt)		11.961	20.393	8.316
		56.842 (wt)	66.902 (wt)	48.728 (wt)		5.141	41.684	40.44
		66.909 (wt)	63.648 (wt)	60.02 (wt)		7.391	67.485	13.159
		76.064 (wt)	27.994 (wt)	66.275 (wt)		76.671	61.545	12.688
		62.204 (wt)	37.994 (wt)	53.812 (wt)		75.448	43.49	15.576
		50.24 (het)	34.68 (wt)	31.853 (het)		62.912	49.362	8.845
		70.109 (het)	55.527 (het)	31.347 (het)		90.614	44.893	19.755
		47.079 (het)	48.789 (het)	28.24 (het)		84.439	43.318	14.995
		49.44 (het)	56.289 (het)	24.436 (het)		51.764	59.915	14.384
		36.502 (het)	21.649 (het)	36.575 (het)		57.062	56.887	17.321
		71.573 (het)	52.094 (het)	48.34 (het)		31.532	55.727	61.851
		67.432 (het)	60.221 (het)	13.536 (het)		72.641	65.199	56.678
		72.396 (het)	45.793 (het)	2.259 (het)		74.067	63.622	38.116
		71.873 (het)	65.525 (het)	3.507 (het)		67.849	59.784	49.551
		51.251 (het)	51.615 (het)	28.328 (het)		75.322	63.086	26.941
		67.98 (het)	49.517 (het)	64.517 (het)		48.045	61.067	38.966
		74.523 (het)	60.641 (het)	59.424 (het)		51.812	62.091	32.622
		53.595 (het)	59.537 (het)	4.292 (het)		61.588	49.017	42.858
		68.029 (het)	50.576 (het)	26.372 (het)		53.861	57.769	41.324
		61.142 (het)	47.448 (het)	36.86 (het)		55.946	42.769	29.616
		51.927 (het)	58.42 (het)	48.445 (het)		51.463	56.97	49.584
		63.235 (het)	56.409 (het)	69.39 (het)		66.535	58.269	52.294
			69.225 (het)	67.043 (het)		37.107	58.38	54.086
			59.564 (het)	65.038 (het)		41.453	61.49	48.424
			47.168 (het)	45.631 (het)		44.197	64.293
			62.566 (het)
			72.166 (het)
			72.673 (het)
Mean±SEM		62.77±2.00	53.15±2.38	40.81±3.27		52.63±3.61	51.28±2.21	28.15±3.20
nc		31	37	34		34	34	33
4 weeks	46.386 (wt)	52.954 (wt)	52.045 (wt)	69.044 (wt)	0.162	0.718	1.292	4.537
	48.261 (wt)	73.242 (wt)	70.159 (wt)	69.435 (wt)	0.297	4.54	9.68	5.578
	56.187 (wt)	65.427 (wt)	56.249 (wt)	50.733 (wt)	39.735	12.684	1.023	2.979
	46.718 (wt)	36.852 (wt)	48.081 (wt)	71.008 (wt)	35.512	11.928	1.356	6.216
	61.341 (wt)	78.016 (wt)	71.869 (wt)	79.668 (wt)	27.593	14.681	7.585	7.524
	50.591 (wt)	80.147 (wt)	43.869 (wt)	79.536 (wt)	40.637	15.558	4.562	2.371
	42.884 (wt)	81.076 (wt)	69.206 (wt)	90.854 (wt)	20.771	47.912	0.688	3.284
	71.739 (wt)	78.631 (wt)	75.063 (wt)	86.512 (wt)	52.66	31.532	1.499	6.954
	65.846 (wt)	76.282 (wt)	86.105 (wt)	79.624 (wt)	37.613	23.018	2.91	2.5
	52.939 (wt)	48.566 (wt)	87.445 (wt)	88.243 (wt)	16.319	28.446	0.459	3.467
	52.008 (wt)	64.306 (wt)	57.961 (wt)	63.35 (wt)	20.21	33.543	19.466	4.546
	57.724 (wt)	47.557 (wt)	59.825 (wt)	75.581 (wt)	16.811	90.396	20.082	1.925
	50.135 (wt)	54.356 (wt)	66.568 (wt)	57.761 (wt)	9.517	58.228	38.265	19.616
	36.71 (wt)	28.884 (wt)	55.106 (wt)	68.615 (wt)	13.108	84.266	17.654	7.713
	37.774 (wt)	60.816 (wt)	53.902 (wt)	71.013 (wt)	8.112	58.262	12.665	21.013
	45.019 (wt)	72.076 (het)	63.786 (wt)	62.624 (het)	17.137	75.113	14.269	36.968
	43.754 (wt)	44.384 (het)	76.133 (wt)	50.278 (het)	9.732	66.289	20.516	31.579
	60.022 (wt)	41.746 (het)	75.312 (wt)	69.068 (het)	8.267	44.696	27.955	37.113
	32.738 (wt)	51.523 (het)	52.097 (het)	62.058 (het)	35.235	49.508	33.291	42.889
		63.87 (het)	44.029 (het)	50.137 (het)	35.086	69.382	35.081	59.59
		59.647 (het)	63.014 (het)	73.757 (het)	33.535	64.8	59.33	65.501
		75.811 (het)	67.358 (het)	67.067 (het)	20.922	66.876	34.995	67.954
		82.583 (het)	33.028 (het)	59.041 (het)	16.226	73.023	55.799	63.102
		72.712 (het)	45.09 (het)	57.612 (het)	32.312	78.139	50.229	45.316
		69.842 (het)	66.171 (het)	55.155 (het)	34.866	67.552	53.745	57.513
		68.952 (het)	52.059 (het)	50.303 (het)	48.757	72.832	44.114	56.099
		64.198 (het)	62.389 (het)	28.725 (het)		65.354	54.862	67.425
		62.814 (het)	63.934 (het)	65.861 (het)		61.697	46.944	56.414
		74.529 (het)	52.923 (het)	62.012 (het)			44.529
		62.79 (het)	57.278 (het)	74.314 (het)			52.411
		61.167 (het)	66.224 (het)	68.202 (het)
		72.101 (het)	67.756 (het)	61.397 (het)
		73.994 (het)	59.43 (het)	51.485 (het)
		79.655 (het)	72.392 (het)	73.268 (het)
		76.057 (het)	76.572 (het)
		59.279 (het)	67.205 (het)
			69.751 (het)
Mean±SEM	50.46±2.31	64.36±2.24	62.36±1.95	65.98±2.19	24.27±2.84	48.96±4.99	25.58±3.74	28.13±4.78
nc	19	36	37	34	26	28	30	28
5 weeks	36.424 (wt)	62.927 (wt)	50.446 (wt)	42.993 (wt)	37.744	3.024	17.315	1.799
	40.607 (wt)	64.282 (wt)	41.761 (wt)	56.709 (wt)	49.962	0.84	19.314	0.195
	33.776 (wt)	64.413 (wt)	59.418 (wt)	60.888 (wt)	49.105	1.068	14.793	0.013
	65.082 (wt)	57.364 (wt)	43.386 (wt)	49.613 (wt)	49.956	14.94	14.315	0.046
	54.739 (wt)	51.222 (wt)	44.551 (wt)	46.346 (wt)	23.043	9.412	12.259	2.633
	57.687 (wt)	32.917 (wt)	54.092 (wt)	59.778 (wt)	42.765	22.427	14.4	64.701
	59.637 (wt)	27.088 (wt)	44.064 (wt)	54.398 (wt)	10.325	3.358	46.84	52.837
	64.1 (wt)	10.072 (wt)	11.854 (wt)	46.874 (wt)	41.266	24.901	35.224	60.146
	54.629 (wt)	59.716 (wt)	44.497 (wt)	50.092 (wt)	20.526	37.304	49.476	46.12
	55.431 (wt)	52.436 (wt)	42.5 (wt)	58.882 (wt)	29.546	67.027	30.659	39.095
	48.904 (wt)	70.332 (wt)	36.369 (wt)	54.932 (wt)	7.297	63.848	21.206	40.051
	54.132 (wt)	70.681 (wt)	26.406 (wt)	62.612 (wt)	21.217	45.179	33.025	38.868
	39.189 (wt)	72.912 (wt)	42.368 (wt)	57.7 (wt)	31.67	48.822	27.748	48.287
	36.361 (wt)	31.239 (wt)	29.354 (wt)	62.16 (wt)	30.999	21.368	22.847	27.778
	38.816 (wt)	42.906 (wt)	24.552 (wt)	61.881 (wt)	26.355	37.746	36.003	47.552
	27.538 (wt)	69.144 (wt)	18.632 (wt)	64.842 (wt)	17.377	22.441	30.217	42.611
	36.742 (wt)	51.616 (wt)	45.671 (wt)	78.441 (wt)	24.919	64.564	9.929	46.527
	39.727 (wt)	53.209 (wt)	34.141 (wt)	69.602 (wt)	23.09	38.154	4.889	48.028
	20.727 (wt)	18.205 (het)	67.399 (wt)	64.005 (het)	42.152	19.667	2.837	60.213
	20.596 (wt)	23.357 (het)	63.937 (wt)	46.804 (het)	16.55	10.761	42.545	40.117
	59.968 (wt)	10.68 (het)	55.535 (wt)	47.996 (het)	12.375	25.165	22.719	27.498
	55.402 (wt)	56.872 (het)	63.255 (wt)	50.059 (het)	37.902	22.792	34.97	31.001
	57.171 (wt)	62.421 (het)	76.31 (wt)	49.953 (het)	45.408	12.012	29.888	33.914
	33.189 (wt)	86.991 (het)	52.118 (het)	82.318 (het)	19.373	10.493	47.044	46.93
	64.183 (wt)	85.999 (het)	63.685 (het)	86.325 (het)	38.434	19.923	21.925	48.4
	57.127 (wt)	90.368 (het)	63.758 (het)	77.577 (het)	0.916	9.329	45.249	52.909
	38.831 (wt)	85.495 (het)	67.119 (het)	80.519 (het)	2.181	9.555	14.473	51.185
		83.071 (het)	42.52 (het)	73.857 (het)	6.1	17.519	28.03	45.212
		73.16 (het)	75.897 (het)	82.589 (het)	6.521	20.719	31.725	55.494
		74.618 (het)	71.74 (het)	72.672 (het)	2.944	17.897	19.102	62.842
		71.48 (het)	73.303 (het)	77.017 (het)	6.585		25.349	50.741
		82.186 (het)	79.219 (het)	75.983 (het)	7.569		30.551	53.365
		69.975 (het)	74.413 (het)	87.39 (het)	4.128		21.305
		69.404 (het)	77.165 (het)	58.75 (het)			9.257
		63.245 (het)	69.319 (het)	69.809 (het)			10.508
		87.62 (het)	66.162 (het)	78.578 (het)			24.157
		89.235 (het)	77.56 (het)	60.909 (het)			25.567
		84.968 (het)	68.908 (het)	51.424 (het)			27.525
		78.725 (het)	70.679 (het)	47.621 (het)
		88.871 (het)	79.292 (het)	78.13 (het)
			82.655 (het)
			63.271 (het)
			84.75 (het)
			77.926 (het)
			44.274 (het)
			86.867 (het)
Mean±SEM	46.32±2.56	62.04±3.56	57.24±2.79	63.48±2.05	23.83±2.74	24.08±3.39	25.14±1.93	39.60±3.39
nc	27	40	46	40	33	30	38	32
6 weeks	61.346 (wt)	76.983 (wt)	9.301 (wt)	32.933 (wt)	41.95	15.058	0.357	0.872
	59.469 (wt)	58.821 (wt)	1.675 (wt)	43.052 (wt)	20.253	8.844	0.237	0.41
	47.646 (wt)	62.808 (wt)	0.866 (wt)	37.314 (wt)	21.467	26.631	0.311	0.18
	59.423 (wt)	63.356 (wt)	0.247 (wt)	32.856 (wt)	14.857	24.266	0.013	0.93
	46.885 (wt)	49.131 (wt)	0.107 (wt)	25.529 (wt)	15.956	4.157	0.279	0.468
	50.555 (wt)	72.564 (wt)	0.385 (wt)	28.43 (wt)	14.818	7.234	0.902	0.086
	59.999 (wt)	75.707 (wt)	1.168 (wt)	34.746 (wt)	11.845	12.468	26.183	0.014
	52.197 (wt)	61.662 (wt)	21.659 (wt)	19.719 (wt)	19.373	6.936	25.663	0.17
	54.075 (wt)	81.642 (wt)	0.397 (wt)	13.293 (wt)	34.925	75.35	19.603	0.078
	56.906 (wt)	79.04 (wt)	0.841 (wt)	62.847 (wt)	13.81	69.268	14.915	0.537
	59.143 (wt)	79.916 (wt)	69.292 (wt)	42.832 (wt)	18.959	69.85	17.439	43.842
	53.807 (wt)	73.224 (wt)	64.946 (wt)	20.536 (wt)	31.537	71.786	22.886	33.813
	70.108 (wt)	75.187 (wt)	72.45 (wt)	43.98 (wt)	16.086	72.685	17.903	42.501
	65.059 (wt)	72.589 (wt)	71.71 (wt)	52.22 (wt)	19.14	46.238	23.94	55.308
	60.347 (wt)	65.132 (wt)	63.158 (wt)	82.139 (wt)	21.012	62.672	13.123	37.071
	51.99 (wt)	68.287 (wt)	53.543 (wt)	67.937 (wt)	3.06	69.513	24.856	46.708
	60.783 (wt)	77.086 (wt)	35.472 (wt)	41.136 (wt)	2.901	72.954	16.539	30.754
	53.928 (wt)	90.09 (wt)	79.387 (wt)	81.101 (wt)	7.209	65.964	4.259	18.665
	59.468 (wt)	86.01 (wt)	72.846 (wt)	68.902 (wt)	4.358	2.903	3.186	17.176
	50.159 (wt)	77.971 (wt)	76.169 (wt)	22.528 (wt)	2.995	2.556	1.934	33.121
	44.448 (wt)	56.605 (wt)	46.369 (wt)	72.0909 (wt)	2.391	3.175	2.147	13.087
	48.744 (wt)	86.045 (wt)	56.917 (wt)	60.593 (wt)	3.096	3.203	3.259	26.274
	65.347 (wt)	71.477 (wt)	72.717 (wt)	70.372 (wt)	2.121	6.89	1.568	15.398
	28.479 (wt)	73.854 (wt)	68.558 (wt)	81.525 (wt)	2.192	6.411		6.991
	57.192 (wt)	74.992 (wt)	62.188 (wt)	74.14 (het)	4.574			24.99
		89.041 (wt)	64.679 (wt)	56.196 (het)	2.965			15.324
		79.626 (wt)	75.518 (wt)	62.433 (het)	6.894			14.556
		79.716 (wt)	75.936 (wt)	61.684 (het)	3.434
		75.24 (wt)	72.006 (wt)	32.371 (het)	4.042
		73.727 (wt)	81.637 (wt)	60.264 (het)	5.463
		91.899 (wt)	55.446 (wt)	55.152 (het)	9.743
		77.558 (het)	66.239 (wt)	63.618 (het)	6.079
		61.608 (het)	28.208 (het)	53.558 (het)	43.125
		67.916 (het)	45.816 (het)	32.128 (het)	28.424
		62.052 (het)	57.888 (het)	40.511 (het)	23.995
		69.215 (het)	58.429 (het)	57.247 (het)	27.081
		69.679 (het)	71.197 (het)	54.5 (het)	31.835
		56.941 (het)	61.465 (het)	7.511 (het)	18.892
		64.643 (het)	65.322 (het)	27.191 (het)	29.63
		37.892 (het)	55.086 (het)	42.518 (het)	34.953
		54.664 (het)	68.847 (het)	39.718 (het)	36.427
		44.645 (het)	57.126 (het)	54.598 (het)	23.908
		65.26 (het)	8.204 (het)	45.443 (het)	34.762
		79.239 (het)	51.83 (het)	58.587 (het)	34.208
		68.32 (het)	68.963 (het)	55.369 (het)	40.353
		76.564 (het)	52.469 (het)	56.253 (het)	20.213
		72.633 (het)	57.428 (het)	56.958 (het)	20.331
		76.477 (het)	60.23 (het)	39.448 (het)	22.569
		71.901 (het)	70.97 (het)	39.89 (het)	22.273
		71.01 (het)	72.307 (het)	55.703 (het)	16.485
		71.564 (het)	71.192 (het)	37.763 (het)	29.141
		56.126 (het)	76.061 (het)	60.944 (het)	41.832
		77.107 (het)	62.786 (het)	74.764 (het)
		75.405 (het)	71.504 (het)	73.799 (het)
		75.742 (het)	79.946 (het)	78.157 (het)
		83.591 (het)	69.924 (het)	69.871 (het)
		70.923 (het)	69.812 (het)	63.047 (het)
		70.126 (het)	67.062 (het)	68.252 (het)
		77.826 (het)	67.47 (het)	82.015 (het)
		81.584 (het)	80.023 (het)	65.119 (het)
		56.41 (het)	71.588 (het)	79.231 (het)
		78.887 (het)	67.753 (het)	67.496 (het)
		70.256 (het)	68.558 (het)	71.288 (het)
		60.857 (het)	82.618 (het)	80.545 (het)
		66.643 (het)	81.984 (het)
		83.349 (het)	75.183 (het)
		68.35 (het)	62.372 (het)
		88.255 (het)	77.302 (het)
		41.926 (het)
		69.222 (het)
		80.879 (het)
		70.63 (het)
Mean±SEM	55.10±1.68	71.16±1.28	56.01±3.06	53.03±2.35	18.65±1.74	33.63±6.20	10.50±2.11	17.75±3.35
nc	25	72	68	64	52	24	23	27
9 weeks	44.112 (wt)	65.704 (wt)	0 (wt)	9.516 (wt)	11.114	1.196	0	0.004
	53.004 (wt)	53.065 (wt)	63.851 (wt)	42.07 (wt)	21.239	2.731	0	0.257
	41.485 (wt)	83.642 (wt)	64.337 (wt)	72.347 (wt)	15.155	1.847	0	0.453
	49.716 (wt)	86.461 (wt)	46.075 (wt)	64.685 (wt)	15.824	0.117	16.782	0.05
	39.741 (wt)	77.439 (wt)	53.541 (wt)	67.798 (wt)	18.581	1.277	25.957	0.177
	54.564 (wt)	78.987 (wt)	36.247 (wt)	64.175 (wt)	33.669	2.076	29.633	0.154
	47.464 (wt)	81.648 (wt)	76.611 (wt)	74.245 (wt)	31.526	2.493	35.368	0.27
	37.669 (wt)	62.062 (wt)	10.562 (wt)	74.092 (wt)	13.212	3.665	22.284	0.907
	48.855 (wt)	75.826 (wt)	7.645 (wt)	27.427 (wt)	11.476	4.683	24.052	1.241
	63.816 (wt)	71.827 (wt)	42.449 (wt)	66.721 (wt)	26.51	2.785	23.739	0.112
	50.259 (wt)	61.367 (wt)	0.285 (wt)	75.768 (wt)	13.958	7.391	16.584	0.365
	49.829 (wt)	26.668 (wt)	2.671 (wt)	72.452 (wt)	11.049	4.165	21.321	0.209
	58.963 (wt)	63.327 (wt)	26.641 (wt)	70.395 (wt)	3.925	57.978	7.303	0.376
	52.82 (wt)	53.455 (wt)	9.09 (wt)	76.905 (wt)	4.095	58.754	9.948	15.574
	45.001 (wt)	61.151 (wt)	70.19 (wt)	77.995 (wt)	0.682	52.921	5.321	15.518
	53.294 (wt)	59.827 (wt)	51.311 (wt)	76.585 (wt)	6.483	48.623	6.687	9.019
	59.255 (wt)	50.268 (wt)	59.95 (wt)	66.673 (wt)	5.231	39.191	4.674	28.268
	65.754 (wt)	61.538 (wt)	72.738 (wt)	50.432 (wt)	8.485	39.018	6.317	16.487
	61.339 (wt)	68.051 (wt)	69.725 (wt)	50.904 (wt)	8.006	51.513	3.97	7.747
	61.105 (wt)	58.627 (wt)	64.168 (wt)	60.633 (wt)	17.758	60.807	6.728	21.784
	42.841 (wt)	59.025 (wt)	69.496 (wt)	51.738 (wt)	11.48	76.275	2.143	27.62
	46.87 (wt)	76.655 (wt)	46.398 (wt)	73.655 (wt)	22.003	44.691	6.006	10.723
		43.791 (wt)	63.896 (wt)	57.464 (wt)	25.051	77.98	1.191	22.099
		43.125 (wt)	73.731 (wt)	61.369 (wt)	23.094	46.505	3.289	16.86
		76.692 (wt)	60.854 (wt)	76.388 (wt)	14.729	55.268	2.453	7.832
		65.806 (wt)	46.805 (wt)	84 (wt)	17.468	51.923	3.144	3.815
		71.768 (wt)	65.465 (het)	39.105 (wt)	21.29	53.457	6.774	31.743
		67.367 (wt)	53.711 (het)	65.062 (wt)	9.553	6.571		23.182
		62.467 (wt)	40.257 (het)	69.585 (wt)	13.773	4.888		19.6
		77.005 (wt)	60.932 (het)	53.668 (het)	24.339	5.161		24.639
		61.253 (het)	67.531 (het)	52.98 (het)	7.378	5.999		14.724
		49.917 (het)	74.608 (het)	67.068 (het)	4.173	12.234		30.408
		57.006 (het)	68.96 (het)	71.717 (het)	5.05	13.068		12.58
		22.324 (het)	82.032 (het)	46.331 (het)	2.072	12.189		8.022
		20.837 (het)	71.817 (het)	47.419 (het)	0.092			24.704
		11.473 (het)	67.207 (het)	43.04 (het)	8.759
		38.519 (het)	56.672 (het)	44.331 (het)	6.093
		52.139 (het)	81.639 (het)	51.81 (het)	8.393
		61.462 (het)	74.461 (het)	60.394 (het)	14.158
		57.404 (het)	73.813 (het)	63.414 (het)	9.032
		43.593 (het)	73.739 (het)	60.06 (het)
		38.053 (het)	80.37 (het)	0.509 (het)
		82.928 (het)	83.046 (het)	79.725 (het)
		78.339 (het)	73.648 (het)	69.483 (het)
		83.699 (het)	66.025 (het)	57.625 (het)
		83.981 (het)		82.368 (het)
		82.454 (het)		72.321 (het)
		83.16 (het)		57.568 (het)
				55.45 (het)
				72.847 (het)
Mean±SEM	51.26±1.69	61.52±2.62	55.67±3.53	60.61±2.39	13.15±1.31	26.75±4.48	10.8±1.99	11.36±1.81
nc	22	48	45	50	40	34	27	35
12 weeks		80.063 (wt)	68.579 (wt)	59.582 (wt)		6.817	0.002	0.074
		63.922 (wt)	62.124 (wt)	66.757 (wt)		2.218	0.097	0.411
		82.709 (wt)	43.909 (wt)	64.113 (wt)		5.577	9.946	0.02
		55.212 (wt)	38.598 (wt)	55.588 (wt)		3.936	5.105	0.138
		60.297 (wt)	79.02 (wt)	42.355 (wt)		2.931	4.394	0.133
		49.234 (wt)	29.479 (wt)	40.196 (wt)		5.688	6.626	0.623
		67.408 (wt)	47.305 (wt)	69.177 (wt)		8.958	5.869	0.031
		69.602 (wt)	1.794 (wt)	58.956 (wt)		17.552	0.844	6.039
		50.494 (wt)	39.584 (wt)	75.064 (wt)		4.565	3.475	9.656
		84.378 (wt)	63.314 (wt)	67.472 (wt)		6.279	1.492	9.73
		82.408 (wt)	64.301 (wt)	61.708 (wt)		2.06	1.474	13.459
		69.682 (wt)	69.171 (wt)	58.177 (wt)		2.319	1.365	16.367
		35.58 (wt)	65.265 (wt)	43.336 (wt)		1.49	4.018	27.246
		8.812 (wt)	70.807 (wt)	66.479 (wt)		2.298	0.925	20.472
		12.543 (wt)	73.178 (wt)	78.116 (wt)		2.369	1.799	21.778
		50.732 (wt)	76.541 (wt)	76.871 (wt)		3.706	1.71	15.807
		53.829 (wt)	69.102 (wt)	73.638 (wt)		6.727	2.508	45.773
		48.328 (wt)	61.769 (wt)	82.297 (wt)		2.059	3.876	45.773
		71.895 (wt)	79.774 (wt)	80.415 (wt)		24.357	0.35	9.789
		68.501 (wt)	77.615 (wt)	82.756 (wt)		13.009	7.763	11.261
		66.314 (wt)	72.635 (wt)	69.608 (wt)		12.914	0.115	15.581
		65.53 (wt)	78.662 (wt)	67.918 (wt)		19.947	3.969	7.712
		31.544 (wt)	33.203 (wt)	74.756 (wt)		8.62	1.504	10.562
		9.248 (wt)	80.621 (wt)	64.752 (wt)		33.297	2.081	9.851
		73.459 (wt)	81.47 (wt)	54.512 (wt)		22.667	5.399	12.064
		75.486 (wt)	74.368 (wt)	76.229 (wt)		12.053	5.779	11.607
		77.562 (wt)	63.082 (wt)	80.081 (wt)		0.949	2.744	18.77
		78.817 (wt)	72.02 (wt)	81.723 (wt)		0.994	3.347	7.26
		80.088 (wt)	46.766 (wt)	79.027 (wt)		2.085	3.658	20.898
		25.057 (het)	78.753 (wt)	87.81 (wt)		1.72	4.405	14.326
		36.196 (het)	69 (wt)	52.974 (het)		0.562	4.982	20.833
		56.381 (het)	72.865 (wt)	57.358 (het)		1.614	4.341	11.225
		53.45 (het)	79.281 (wt)	33.232 (het)		1.174	5.448	5.347
		70.889 (het)	82.785 (wt)	30.694 (het)		2.205	1.179	6.047
		68.341 (het)	61.912 (het)	26.54 (het)		1.43	0.652	5.06
		78.818 (het)	72.044 (het)	62.68 (het)		3.421	2.755	2.573
		72.363 (het)	56.141 (het)	72.852 (het)		2.821	1.427	18.758
		71.902 (het)	73.953 (het)	73.316 (het)		3.539	1.33	8.983
		63.165 (het)	67.58 (het)	54.28 (het)		1.664		9.779
		62.51 (het)	14.041 (het)	64.951 (het)		0.595
		78.739 (het)	57.128 (het)	75.176 (het)		2.729
		82.739 (het)	74.76 (het)	80.865 (het)		1.044
		76.44 (het)	52.486 (het)	64.061 (het)
		61.784 (het)	86.753 (het)	67.138 (het)
		67.48 (het)	85.827 (het)	48.793 (het)
		57.569 (het)	76.768 (het)	48.332 (het)
		74.529 (het)	84.074 (het)	48.162 (het)
		81.649 (het)	69.572 (het)	47.027 (het)
		67.593 (het)	78.505 (het)	36.041 (het)
		70.152 (het)	65.415 (het)	69.104 (het)
		81.888 (het)	71.104 (het)	72.868 (het)
		76.571 (het)	74.358 (het)	83.959 (het)
		83.383 (het)	75.722 (het)	33.751 (het)
		72.081 (het)	75.968 (het)	65.326 (het)
		74.348 (het)	83.206 (het)	42.618 (het)
		76.488 (het)	81.244 (het)	57.304 (het)
		56.726 (het)	71.374 (het)	57.778 (het)
		81.468 (het)	72.419 (het)	65.994 (het)
		77.267 (het)	60.194 (het)	60.059 (het)
			73.261 (het)
			76.202 (het)
			71.046 (het)
			75.793 (het)
			80.914 (het)
Mean±SEM		64.10±2.41	66.98±2.08	62.59±1.94		6.26±1.15	3.13±0.38	12.1±1.70
nc		59	64	59		42	38	39
16 weeks		67.817 (wt)	72.994 (wt)	50.892 (wt)		5.101	0.055	0.042
		72.479 (wt)	16.583 (wt)	51.282 (wt)		5.082	0.039	0.299
		7.965 (wt)	44.694 (wt)	63.206 (wt)		5.422	0	0.127
		40.177 (wt)	68.848 (wt)	30.82 (wt)		7.557	3.95	0.18
		58.805 (wt)	57.873 (wt)	24.182 (wt)		4.475	0.061	0.502
		68.167 (wt)	58.264 (wt)	7.427 (wt)		4.632	0.199	0.084
		57.584 (wt)	0.005 (wt)	21.662 (wt)		10.47	0.021	0.1
		75.685 (wt)	2.027 (wt)	40.848 (wt)		9.496	0.017	0.024
		72.729 (wt)	0.069 (wt)	60.993 (wt)		1.941	0.036	0.012
		64.939 (wt)	2.708 (wt)	62.684 (wt)		4.341	1.603	1.449
		78.729 (wt)	0.037 (wt)	57.22 (wt)		4.879	0.016	1.027
		73.719 (wt)	0.027 (wt)	64.637 (wt)		4.361	0.008	2.698
		44.851 (wt)	1.591 (wt)	47.653 (wt)		5.034	5.127	2.317
		4.524 (wt)	0.58 (wt)	59.25 (wt)		3.128	0.998	2.272
		63.84 (wt)	52.055 (wt)	40.932 (wt)		2.081	1.77	0.725
		83.107 (wt)	72.403 (wt)	57.258 (wt)		9.84	1.678	1.588
		56.699 (wt)	74.472 (wt)	79.007 (wt)		3.218	1.915	0.049
		1.469 (wt)	62.48 (wt)	71.964 (wt)		2.317	1.476	0.003
		0.733 (wt)	58.112 (wt)	37.047 (wt)		10.443	5.179	0
		1.269 (wt)	61.952 (wt)	44.778 (wt)		4.317	4.702	0
		14.364 (wt)	6.463 (wt)	37.445 (wt)		5.039	4.262	0.036
		16.392 (wt)	6.682 (wt)	49.686 (wt)		4.983	2.052	3.098
		3.007 (wt)	9.753 (wt)	60.187 (wt)		6.226	1.143	2.453
		2.606 (wt)	8.206 (wt)	60.993 (wt)		5.668	0.488	9.454
		21.51 (het)	14.854 (wt)	57.097 (wt)		3.385	0.039	0.009
		0.576 (het)	23.59 (wt)	67.476 (wt)		4.613	0.039	0.336
		35.268 (het)	38.336 (wt)	67.289 (wt)		0.966	0.25	0.687
		54.093 (het)	11.163 (wt)	75.859 (wt)		2.538	2.401
		21.165 (het)	1.876 (wt)	63.316 (wt)		1.274	2.849
		80.824 (het)	0.18 (het)	13.989 (wt)		0.558	0.216
		50.958 (het)	21.424 (het)	26.572 (wt)		8.676	2.793
		21.215 (het)	73.904 (het)	59.572 (het)		14.706	6.27
		22.381 (het)	12.663 (het)	47.357 (het)		4.055	4.415
		34.174 (het)	5.428 (het)	49.074 (het)		10.041	4.087
		73.759 (het)	3 (het)	50.829 (het)		6.045	2.42
		67.817 (het)	26.266 (het)	40.002 (het)		7.155	5.404
		76.99 (het)	52.807 (het)	58.531 (het)		1.838
		56.009 (het)	40.831 (het)	49.703 (het)		1.264
		22.251 (het)	46.276 (het)	28.943 (het)		1.107
		57.495 (het)	14.47 (het)	65.883 (het)		2.54
		53.932 (het)	43.3662 (het)	88.558 (het)		3.531
		58.873 (het)	58.068 (het)	84.459 (het)
		7.517 (het)	53.532 (het)	74.625 (het)
		74.696 (het)	35.762 (het)	67.158 (het)
		46.77 (het)	75.575 (het)	73.02 (het)
		48.423 (het)	54.01 (het)	69.965 (het)
		50.159 (het)	31.112 (het)	81.308 (het)
		76.754 (het)	76.433 (het)	77.511 (het)
		59.823 (het)	59.171 (het)	82.844 (het)
		28.532 (het)	78.313 (het)	81.169 (het)
			79.194 (het)	44.277 (het)
			75.102 (het)	62.264 (het)
			68.054 (het)	83.604 (het)
				81.84 (het)
				83.469 (het)
Mean±SEM		44.67±3.79	36.11±3.89	57.08±2.59		4.88±0.49	1.89±0.33	1.09±0.37
nc		50	53	55		42	36	27
20 weeks		85.095 (wt)	4.235 (wt)	48.857 (wt)		7.627	0.296	1.352
		87.921 (wt)	37.721 (wt)	33.742 (wt)		4.663	0.807	0.679
		92.125 (wt)	59.012 (wt)	44.167 (wt)		9.14	0.261	3.076
		86.697 (wt)	58.31 (wt)	0 (wt)		11.768	0.744	1.38
		83.995 (wt)	67.596 (wt)	24.121 (wt)		14.674	4.195	0.976
		84.074 (wt)	25.587 (wt)	21.235 (wt)		21.291	4.042	1.161
		86.408 (wt)	6.888 (wt)	2.583 (wt)		1.995	1.272	9.266
		89.588 (wt)	45.121 (wt)	21.603 (wt)		1.591	2.231	1.835
		85.115 (wt)	69.323 (wt)	0.336 (wt)		0.903	3.871	0
		88.798 (wt)	56.617 (wt)	6.915 (wt)		1.482	4.027	0.068
		70.519 (wt)	42.005 (wt)	3.355 (wt)		26.044	0.556	0.237
		73.041 (wt)	63.833 (wt)	0.652 (wt)		21.416	0.289	4.463
		38.53 (wt)	53.529 (wt)	1.914 (wt)		20.845	3.697	1.123
		35.801 (wt)	64.059 (wt)	1.81 (wt)		37.328	0.383	1.321
		46.952 (wt)	61.463 (wt)	1.086 (wt)		9.658	4.426	0.499
		62.649 (wt)	61.18 (wt)	0.87 (wt)		11.731	0.768	2.433
		76.983 (wt)	64.177 (wt)	1.364 (wt)		9.444	2.456	1.558
		64.061 (wt)	82.217 (wt)	81.717 (wt)		6.249	1.475	13.554
		61.545 (wt)	80.377 (wt)	81.345 (wt)		8.461	15.422	9.177
		92.942 (wt)	83.552 (wt)	66.188 (wt)		4.986	16.525	8.975
		92.212 (wt)	77.648 (wt)	75.997 (wt)		3.766	11.334	3.35
		84.267 (wt)	65.092 (wt)	49.683 (het)			10.814	4.561
		72.367 (wt)	88.487 (wt)	40.974 (het)			4.038	2.289
		55.685 (het)	74.482 (wt)	48.578 (het)			2.338	0.325
		55.505 (het)	56.566 (het)	46.907 (het)			14.494	6.923
		64.364 (het)	46.935 (het)	48.607 (het)			1.969
		73.046 (het)	51.023 (het)	54.025 (het)
		70.643 (het)	40.395 (het)	52.703 (het)
		77.544 (het)	26.118 (het)	68.342 (het)
		88.55 (het)	52.772 (het)	27.352 (het)
		61.293 (het)	73.195 (het)	34.847 (het)
		68.308 (het)	71.89 (het)	13.393 (het)
		57.198 (het)	37.093 (het)	11.97 (het)
		43.663 (het)	68.955 (het)	6.495 (het)
		37.265 (het)	53.515 (het)	7.988 (het)
		62.873 (het)	67.051 (het)	3.11 (het)
		46.983 (het)	77.815 (het)	26.117 (het)
		83.453 (het)	70.325 (het)	0 (het)
		63.319 (het)	59.239 (het)	0.035 (het)
		33.628 (het)	0.017 (het)	0 (het)
		72.799 (het)	0.903 (het)	0 (het)
		3.903 (het)	0.105 (het)	0 (het)
		0.014 (het)	2.796 (het)	11.059 (het)
		48.158 (het)	1.159 (het)	3.292 (het)
			9.215 (het)
			13.282 (het)
Mean±SEM		66.13±3.34	49.41±3.90	24.44±3.91		11.19±2.06	4.34±0.98	3.22±0.72
nc		44	46	44		21	26	25
a Each data point represents % islet area stained for an individual islet
b % islet area stained was determined using Image J software with color deconvolution plugin (see Materials and Methods)
c n = number of islets examined
