# Supplementary material for: Heparan sulfate proteoglycans in beta cells provide a critical link between endoplasmic reticulum stress, oxidative stress and type 2 diabetes
Source: PLoS One. 2021 Jun 4;16(6):e0252607. doi: 10.1371/journal.pone.0252607 (PMC8177513; doi:10.1371/journal.pone.0252607)
Supplement: S2 File — (XLSX) [file pone.0252607.s015.xlsx]

## Sheet: S2 Fig
S2: Percentage of islet area stained for HSPGs (COL18, SDC1 and CD44) in female lean control (wt, db/+) and db/db pancreases
	Lean control pancreas			db/db pancreas
Age				% islet area staineda,b
	COL18	SDC1	CD44	COL18	SDC1	CD44
3 weeks	49.509(wt)	40.599(wt)	7.923(wt)	61.532	56.748	43.847
	55.138(wt)	48.664(wt)	23.734(wt)	56.198	52.819	49.213
	47.257(wt)	49.595(wt)	12.569(wt)	74.706	35.415	49.917
	20.37(wt)	20.051(wt)	6.836(wt)	60.296	8.928	67.23
	21.878(wt)	18.751(wt)	25.361(wt)	63.36	43.69	45.345
	31.012(wt)	34.984(wt)	21.474(wt)	52.726	43.997	43.896
	44.316(wt)	47.192(wt)	44.154(wt)	37.613	57.221	25.176
	54.54(wt)	48.057(wt)	43.746(wt)	39.068	60.44	37.302
	41.867(wt)	42.412(wt)	26.94(wt)	60.466	59.052	58.696
	27.379(wt)	37.966(wt)	58.27(wt)	49.574	73.04	32.781
	46.733(wt)	30.818(wt)	47.465(wt)	31.53	40.697	49.227
	33.636(wt)	45.71(wt)	67.841(wt)	31.437	30.405	37.544
	42.474(wt)	43.985(wt)	39.684(wt)	33.334	48.087	40.782
	52.827(wt)	38.967(wt)	31.014(het)	62.096	29.28	26.144
	68.222(wt)	68.902(wt)	21.807(het)	56.697	28.356	25.141
	54.441(wt)	64.948(wt)	31.958(het)	73.917	34.911	36.221
	58.765(wt)	51.63(wt)	39.246(het)	72.887	66.543	53.009
	59.274(wt)	65.906(wt)	23.684(het)		43.896	58.214
	80.537(wt)	51.1(wt)	29.914(het)		67.65
	43.753(het)	48.373(het)	14.483(het)		62.053
	43.702(het)	39.347(het)	36.515(het)
	53.122(het)	38.054(het)	20.554(het)
	59.005(het)	41.041(het)	34.122(het)
	39.031(het)	42.113(het)	38.039(het)
	40.281(het)	53.323(het)	27.545(het)
	35.958(het)	42.415(het)	44.137(het)
	27.579(het)	44.398(het)	31.888(het)
	52.441(het)	47.423(het)	30.92(het)
	28.845(het)	36.821(het)	30.02(het)
	52.043(het)	47.836(het)	34.331(het)
	50.521(het)	56.157(het)	26.946(het)
	58.107(het)	51.391(het)	31.78(het)
	36.227(het)	38.695(het)	36.229(het)
	47.805(het)	44.139(het)	56.688(het)
	46.208(het)	36.637(het)	30.843(het)
	55.12(het)	47.935(het)	43.604(het)
	56.005(het)	35.566(het)	42.046(het)
	52.218(het)	57.381(het)	61.372(het)
	67.826(het)	54.786(het)
	63.094(het)	48.392(het)
	59.312(het)	48.921(het)
	50.312(het)	52.302(het)
	51.153(het)	46.049(het)
	34.929(het)	64.764(het)
		52.791(het)
Mean±SEM	47.61±1.91	45.94±1.53	33.57±2.23	53.97±3.56	47.16±6.63	43.32±2.82
nc	44	45	38	17	20	18
4 weeks	67.206(wt)	37.951(wt)	64.773(wt)	21.133	14.915	19.159
	79.266(wt)	56.539(wt)	54.736(wt)	26.699	12.036	8.418
	25.471(wt)	46.036(wt)	47.081(wt)	30.236	27.188	18.28
	60.966(wt)	46.142(wt)	51.203(wt)	44.772	11.519	6.485
	56.163(wt)	51.982(wt)	60.484(wt)	38.253	2.97	5.499
	67.654(wt)	57.827(wt)	60.31(wt)	26.496	26.022	3.045
	69.305(wt)	64.003(wt)	50.194(wt)	62.124	19.774	12.308
	58.293(wt)	58.574(wt)	54.925(wt)	71.577	35.237	12.484
	65.55(wt)	59.953(wt)	53.611(wt)	33.367	25.919	7.339
	61.267(wt)	51.491(wt)	66.827(wt)	4.24	19.437	17.071
	54.561(wt)	43.189(wt)	53.911(wt)	58.254	25.919	22.097
	60.066(wt)	43.34(wt)	53.724(wt)	62.007	19.437	46.374
	60.396(wt)	42.462(wt)	33.609(wt)	57.674	27.716	27.055
	40.153(wt)	48.255(wt)	38.954(wt)	59.529	22.197	37.055
	56.957(wt)	37.377(wt)	38.703(wt)	56.876	19.958	19.278
	69.287(wt)	52.858(wt)	29.697(wt)	53.375	18.863	10.278
	58.631(wt)	61.211(wt)	29.312(wt)	42.831	35.65	25.424
	52.903(wt)	47.3(wt)	27.829(wt)	40.635	17.518	0.544
	55.718(wt)	61.165(wt)	22.238(wt)	65.713	4.21	1.003
	48.768(wt)	57.861(wt)	44.147(wt)	53.965	2.134	0.055
	54.179(wt)	38.918(wt)	58.021(het)	64.398	3.015	0.081
	56.129(wt)	38.159(het)	32.158(het)	4.649	5.105	0.012
	51.342(wt)	55.203(het)	53.264(het)	4.86	3.164	0.123
	42.578(het)	52.211(het)	53.845(het)	53.809	4.458	0
	57.853(het)	42.663(het)	54.064(het)	72.368	11.754	0.454
	56.161(het)	46.041(het)	49.405(het)
	49.02(het)	57.837(het)	37.823(het)
	37.92(het)	15.984(het)	35.672(het)
	29.146(het)	47.063(het)	36.584(het)
	40.741(het)	70.0902(het)	65.496(het)
	58.293(het)	48.292(het)	50.309(het)
	69.323(het)	62.428(het)	30.748(het)
	55.359(het)	66.854(het)	46.24(het)
	75.095(het)	44.387(het)	31.983(het)
	45.47(het)	7.071(het)	22.407(het)
	59.929(het)	9.932(het)	46.204(het)
	55.399(het)	19.434(het)	59.766(het)
	50.217(het)	59.48(het)	48.413(het)
	51.35(het)	63.568(het)	66.706(het)
	36.322(het)	66.41(het)	60.007(het)
	57.179(het)	31.267(het)	48.625(het)
	48.948(het)	72.261(het)
	79.088(het)	69.954(het)
	73.473(het)	70.998(het)
	73.133(het)
	65.075(het)
	42.085(het)
	52.43(het)
Mean±SEM	56.08±1.73	49.59±2.34	46.93±1.95	44.39±4.15	16.64±2.06	12.00±2.51
nc	48	44	41	25	25	25
5 weeks	39.441(wt)	60.288(wt)	52.453(wt)	53.666	0.248	13.565
	60.498(wt)	41.126(wt)	54.61(wt)	17.494	1.22	15.992
	50.772(wt)	46.749(wt)	49.622(wt)	2.417	0.111	16.659
	37.133(wt)	55.48(wt)	51.119(wt)	1.43	0.359	16.539
	46.4(wt)	38.389(wt)	62.839(wt)	1.071	0.272	9.381
	47.855(wt)	57.064(wt)	38.372(wt)	0.6	0.464	5.027
	37.05(wt)	63.026(wt)	53.923(wt)	2.269	0.594	12.479
	47.073(wt)	72.971(wt)	37.753(wt)	3.428	1.245	10.792
	54.727(wt)	46.621(wt)	43.96(wt)	12.566	0.877	12.061
	51.784(wt)	40.114(wt)	41.584(wt)	27.885	0.353	12.24
	55.416(wt)	59.684(wt)	62.112(wt)	37.413	1.828	6.349
	46.126(wt)	62.207(wt)	65.296(wt)	25.429	2.214	19.777
	50.295(wt)	68.452(wt)	33.39(wt)	3.594	0.853	11.887
	49.219(wt)	41.674(wt)	47.022(wt)	12.911	1.485	55.227
	46.944(wt)	59.282(wt)	3.636(wt)	18.33	52.092	63.506
	50.787(wt)	34.518(wt)	4.638(wt)	44.877	49.327	53.396
	58.492(wt)	31.707(wt)	1.834(wt)	54.566	45.156	41.686
	56.191(wt)	33.914(wt)	2.339(wt)	48.822	24.508	48.234
	73.96(wt)	34.648(wt)	0.814(wt)	63.408	26.494	26.333
	56.967(wt)	30.588(wt)	4.28(wt)	28.005	41.576	46.361
	56.595(wt)	48.114(wt)	38.438(wt)	63.249	41.324	34.105
	49.84(wt)	33.745(wt)	3.814(wt)	38.555	33.823	45.367
	43.44(wt)	41.917(wt)	3.185(wt)	59.672	44.32	34.933
	51.437(wt)	39.752(wt)	20.483(wt)	63.581	47.846	46.339
	49.717(wt)	26.043(wt)	40.847(wt)	67.805	46.746	17.323
	55.014(wt)	47.405(wt)	50.291(wt)	67.396	35.215	40.615
	55.446(wt)	35.06(wt)	8.603(wt)	71.152	34.534	35.984
	57.673(wt)	45.948(wt)	28.964(wt)	65.901	48.075	41.067
	60.092(het)	56.877(wt)	15.832(wt)	66.936	38.251
	44.181(het)	29.304(wt)	67.84(het)
	48.296(het)	53.098(wt)	48.855(het)
	67.611(het)	44.042(wt)	63.04(het)
	62.147(het)	51.69(het)	59.789(het)
	53.58(het)	54.958(het)	68.238(het)
	55.177(het)	60.308(het)	57.765(het)
	65.324(het)	56.395(het)	52.23(het)
	56.664(het)	58.293(het)	46.23(het)
	59.141(het)	76.751(het)	65.382(het)
	57.009(het)	46.903(het)	57.343(het)
	53.472(het)	57.004(het)	80.589(het)
	57.797(het)	71.557(het)	70.815(het)
	77.565(het)	51.756(het)	44.151(het)
	65.588(het)	56.186(het)	37.877(het)
	75.495(het)	56.175(het)	50.645(het)
	61.749(het)	80.358(het)	46.674(het)
	70.191(het)	62.409(het)	51.329(het)
	68.743(het)	50.722(het)	49.512(het)
	69.352(het)	48.755(het)	57.227(het)
	75.042(het)	38.825(het)	64.694(het)
	53.435(het)	59.374(het)	39.694(het)
	75.958(het)	59.207(het)	40.832(het)
		55.248(het)
		63.559(het)
		64.237(het)
		51.225(het)
		25.856(het)
Mean±SEM	56.27±1.39	50.67±1.72	42.02±3.03	35.33±4.81	21.43±3.91	28.33±3.28
nc	51	56	51	29	29	28
6 weeks	33.453(wt)	43.252(wt)	46.662(wt)	4.286	0.114	2.492
	22.021(wt)	37.531(wt)	51.514(wt)	14.683	2.049	3.078
	15.953(wt)	55.427(wt)	24.928(wt)	2.91	1.325	4.382
	49.325(wt)	39.725(wt)	72.104(wt)	24.185	1.24	6.921
	33.388(wt)	2.523(wt)	52.183(wt)	25.039	1.008	4.568
	50.322(wt)	56.838(wt)	15.849(wt)	6.712	1.124	2.409
	18.011(wt)	48.617(wt)	13.676(wt)	10.436	3.057	8.939
	58.316(wt)	64.34(wt)	34.389(wt)	16.889	8.657	2.467
	62.599(wt)	60.559(wt)	15.597(wt)	24.427	3.017	13.874
	68.196(wt)	59.929(wt)	33.631(wt)	6.675	3.62	5.72
	56.434(wt)	62.243(wt)	37.833(wt)	37.424	2.148	6.265
	71.913(wt)	57.687(wt)	70.76(wt)	24.651	4.43	10.591
	68.153(wt)	49.16(wt)	52.888(wt)	15.562	4.342	15.073
	72.483(wt)	49.683(wt)	41.333(wt)	26.107	2.379	6.599
	62.415(wt)	52.441(wt)	55.228(wt)	37.026	1.723	4.215
	57.37(wt)	56.976(wt)	50.595(wt)	31.808	0.41	7.726
	70.041(wt)	70.255(wt)	43.697(wt)	37.419	0.04	10.19
	78.577(wt)	60.807(wt)	50.883(wt)	59.391	0.856	5.78
	65.199(wt)	52.262(wt)	48.461(wt)	15.353	0.136	17.374
	74.19(wt)	55.404(wt)	62.309(wt)	28.526	0.977	9.523
	73.109(wt)	53.372(wt)	51.163(wt)	44.98	0.265	14.914
	66.842(wt)	36.196(wt)	62.498(wt)	25.507	0.551	3.234
	73.31(wt)	51.371(wt)	46.447(het)	20.577	2.583	4.43
	66.13(wt)	7.881(het)	52.346(het)	28.693	0.852	2.083
	60.128(wt)	60.785(het)	70.253(het)	38.006	0.395	1.325
	71.051(wt)	33.569(het)	75.741(het)	23.899		0.985
	39.605(het)	41.931(het)	56.449(het)	24.304		4.316
	38.101(het)	68.407(het)	64.09(het)	48.189		1.689
	48.913(het)	66.337(het)	50.277(het)	26.1
	38.972(het)	35.193(het)	67.159(het)
	67.268(het)	59.885(het)	60.201(het)
	58.482(het)	59.246(het)	35.689(het)
	55.49(het)	46.544(het)	56.805(het)
	58.608(het)	70.403(het)	73.382(het)
	59.355(het)	57.808(het)	68.31(het)
	67.149(het)	49.242(het)	62.016(het)
	70.27(het)	78.55(het)	76.919(het)
	58.697(het)	60.958(het)	68.738(het)
	44.138(het)	78.143(het)	49.645(het)
	59.738(het)	41.96(het)	37.19(het)
	65.203(het)	62.816(het)	57.491(het)
	69.589(het)	68.288(het)	48.924(het)
	67.92(het)	60.785(het)	59.103(het)
	62.577(het)	65.753(het)	64.189(het)
	66.233(het)	51.697(het)	51.725(het)
	72.02(het)	55.312(het)	42.308(het)
	54.41(het)	52.139(het)	52.347(het)
	70.39(het)	59.852(het)	46.803(het)
	63.578(het)	63.744(het)	47.089(het)
	78.183(het)
	32.793(het)
	80.194(het)
Mean±SEM	58.59±2.15	53.75±2.07	51.63±2.15	25.16±2.48	1.89±0.38	6.47±0.86
nc	52	49	49	29	25	28
9 weeks	18.906(wt)	63.035(wt)	67.797(wt)	29.097	0.499	2.374
	64.994(wt)	60.443(wt)	75.951(wt)	13.263	0.047	4.13
	64.967(wt)	55.401(wt)	66.976(wt)	19.411	0.086	0.298
	66.029(wt)	58.692(wt)	69.483(wt)	9.911	0.353	0.482
	39.875(wt)	73.315(wt)	71.249(wt)	6.314	0	3.427
	56.073(wt)	75.482(wt)	56.709(wt)	3.049	1.03	1.902
	39.49(wt)	79.457(wt)	61.388(wt)	2.156	0	0.275
	52.052(wt)	76.338(wt)	66.585(wt)	11.455	1.963	1.81
	64.037(wt)	61.755(wt)	80.879(wt)	14.283	1.417	10.03
	75.326(wt)	67.792(wt)	68.904(wt)	6.856	1.032	22.364
	51.284(wt)	66.936(wt)	78.557(wt)	1.793	0.818	19.899
	52.275(wt)	80.076(wt)	71.692(wt)	44.289	0.833	13.984
	55.657(wt)	62.919(wt)	57.404(wt)	13.335	2.066	18.35
	50.731(wt)	83.145(wt)	56.257(wt)	23.96	0.813	7.911
	68.672(wt)	65.402(wt)	64.737(wt)	6.302	1.113	19.481
	56.022(wt)	65.623(wt)	81.482(wt)	26.027	0.226	10.652
	52.426(wt)	73.796(wt)	69.635(wt)	18.267	1.118	6.806
	52.645(wt)	61.15(wt)	68.778(wt)	8.585	0.706	11.575
	64.946(wt)	75.485(wt)	75.489(wt)	38.575	0.218	20.48
	61.898(wt)	59.836(wt)	57.192(wt)	24.032	0.951	5.566
	64.931(wt)	70.937(wt)	58.828(wt)	20.73	0.578	10.977
	47.946(wt)	72.948(wt)	48.461(wt)	10.246	1.339	14.6
	59.346(wt)	67.84(wt)	61.388(wt)	7.234	0.971	12.779
	44.895(wt)	71.592(wt)	62.711(wt)	17.693	0.462	11.494
	50.026(wt)	63.258(wt)	51.078(wt)	47.64	1.622	15.566
	61.657(wt)	60.836(het)	7.786(het)	15.617	0.451	11.748
	57.286(het)	66.376(het)	45.022(het)	14.769	13.053
	66.999(het)	57.442(het)	19.694(het)	8.734	0.278
	69.026(het)	40.876(het)	53.137(het)	8.707	0.907
	56.166(het)	47.482(het)	60.069(het)	6.731
	67.707(het)	48.231(het)	74.768(het)
	76.915(het)	5.739(het)	74.178(het)
	64.009(het)	0.545(het)	63.876(het)
	33.08(het)	11.212(het)	1.279(het)
	59.547(het)	16.446(het)	0.431(het)
	42.627(het)	10.475(het)	1.099(het)
	32.972(het)	4.745(het)	0.881(het)
	55.96(het)	65.437(het)	0.811(het)
	52.62(het)	60.836(het)	3.646(het)
	46.496(het)	49.433(het)	2.381(het)
	52.067(het)	60.504(het)	59.721(het)
	74.604(het)	80.767(het)	63.971(het)
	86.661(het)	66.485(het)	60.56(het)
	75.062(het)	87.728(het)	83.787(het)
	74.474(het)	76.55(het)	75.182(het)
	53.343(het)		78.218(het)
	77.913(het)
	84.72(het)
Mean±SEM	58.28±1.96	58.46±3.31	53.92±3.88	15.88±2.08	1.21±0.44	9.96±1.35
nc	48	45	46	31	29	26
12 weeks	56.395(wt)	52.157(wt)	4.516(wt)	9.406	0.959	15.078
	41.062(wt)	45.362(wt)	8.714(wt)	5.391	0.114	8.148
	53.93(wt)	46.585(wt)	37.749(wt)	6.238	0.426	7.597
	50.765(wt)	48.877(wt)	30.257(wt)	7.053	0.926	15.601
	58.558(wt)	66.433(wt)	4.115(wt)	4.452	0.804	17.046
	68.113(wt)	73.639(wt)	21.379(wt)	2.899	1.37	17.399
	57.546(wt)	63.868(wt)	71.087(wt)	9.254	0.458	16.68
	57.822(wt)	76.152(wt)	64.621(wt)	24.441	0.34	12.179
	50.112(wt)	72.927(wt)	69.281(wt)	8.225	0.76	37.705
	54.502(wt)	65.471(wt)	75.963(wt)	5.969	1.903	28.939
	45.057(wt)	65.32(wt)	61.841(wt)	9.261	0.784	36.652
	44.793(wt)	46.282(wt)	68.536(wt)	5.115	0.34	28.362
	62.393(wt)	17.022(wt)	39.412(wt)	4.398	0.444	46.518
	73.858(wt)	70.354(wt)	50.634(wt)	12.65	0.423	56.848
	55.63(wt)	58.657(wt)	61.826(wt)	20.777	1.225	51.338
	64.104(wt)	50.88(wt)	15.446(wt)	19.272	0.005	2.479
	77.659(wt)	51.348(het)	84.268(het)	43.831	0.44	3.089
	62.867(wt)	74.857(het)	62.64(het)	36.571	1.198	3.181
	66.303(het)	70.975(het)	66.366(het)	19.469	1.159	3.322
	62.095(het)	55.928(het)	57.795(het)	42.485	0.695	1.553
	59.136(het)	66.448(het)	47.682(het)	45.976	1.669	2.509
	66.191(het)	55.138(het)	65.096(het)	40.475	0.624	3.524
	70.624(het)	81.188(het)	67.036(het)	19.219	0.329
	54.619(het)	74.926(het)	70.192(het)	19.202	2.843
	58.379(het)	55.557(het)	77.689(het)	44.809	1.245
	43.766(het)	63.265(het)	55.152(het)	27.004	2.239
	54.939(het)	65.94(het)	53.984(het)	55.117	2.231
	55.487(het)	74.635(het)	64.794(het)	25.921	1.932
	55.902(het)	44.422(het)	52.414(het)	19.277	1.782
	58.89(het)	66.071(het)	68.857(het)	22.16	2.638
	59.599(het)	74.46(het)	60.117(het)	22.774	3.565
	50.813(het)	63.438(het)	50.205(het)		2.844
	64.847(het)	61.861(het)	41.555(het)		1.517
	75.232(het)	56.022(het)	56.25(het)
	60.991(het)	64.25(het)	61.386(het)
	58.67(het)	85.344(het)	61.37(het)
	75.71(het)
	71.621(het)
	66.678(het)
	73.493(het)
	67.907(het)
	65.348(het)
	58.913(het)
	88.513(het)
Mean±SEM	60.91±1.47	61.83±2.19	53.06±3.45	20.62±2.68	1.22±0.16	18.9±3.68
nc	44	36	36	31	33	22
16 weeks	67.751(wt)	58.942(wt)	65.031(wt)	4.412	0.123	5.801
	64.188(wt)	57.568(wt)	69.936(wt)	8.111	0.34	2.13
	65.196(wt)	60.853(wt)	58.485(wt)	5.893	0.065	0.217
	44.188(wt)	54.821(wt)	66.592(wt)	10.303	0.251	5.223
	72.346(wt)	73.029(wt)	59.283(wt)	3.298	0.2	5.047
	67.292(wt)	75.317(wt)	51.199(wt)	6.052	0.366	4.342
	42.58(wt)	72.293(wt)	71.135(wt)	15.066	0.722	10.211
	63.821(wt)	64.824(wt)	70.707(wt)	5.225	0.545	5.423
	67.474(wt)	71.164(wt)	70.11(wt)	6.613	0.198	0.051
	72.959(wt)	63.976(wt)	79.214(wt)	5.416	1.909	1.851
	62.491(wt)	71.003(wt)	74.258(wt)	6.806	0.532	2.047
	68.989(wt)	62.005(wt)	54.908(wt)	7.64	0.362	8.317
	65.394(wt)	69.263(wt)	59.464(wt)	19.991	0.399	13.967
	41.597(wt)	68.142(wt)	44.246(wt)	4.839	0.603	18.01
	52.056(wt)	61.429(wt)	56.327(wt)	7.026	1.238	15.298
	45.507(wt)	57.955(wt)	33.239(wt)	10.405	0.825	12.656
	47.332(wt)	69.31(wt)	70.036(wt)	6.481	0.797	17.18
	14.543(wt)	55.037(wt)	53.329(wt)	8.937	0.003	18.001
	33.28(wt)	64.654(wt)	58.313(wt)	9.395	0.3	15.108
	29.656(wt)	56.16(wt)	55.933(wt)	10.057	0.524	16.486
	28.713(wt)	52.813(wt)	57.916(wt)	6.49	0.356	12.369
	38.794(wt)	58.778(wt)	58.295(wt)	10.1	0.006	17.54
	49.591(wt)	66.495(wt)	64.25(wt)	11.411	0.013	19.233
	44.567(wt)	45.733(wt)	64.485(wt)	5.409	0.295	11.511
	30.274(wt)	53.004(wt)	49.485(wt)	6.166	0.243	1.68
	41.454(wt)	45.602(wt)	49.548(wt)	8.474	0	3.911
	52.05(wt)	45.895(wt)	55.779(wt)	0.754	0.733	1.866
	40.363(wt)	58.88(wt)	62.496(wt)	2.182	0.006	1.814
	48.816(het)	72.251(het)	75.915(het)	5.698	0.071	3.431
	55.055(het)	47.721(het)	51.595(het)	4.258	0.398	1.521
	28.146(het)	72.125(het)	72.909(het)	1.577	0.633	5.768
	55.11(het)	69.448(het)	77.375(het)	4.015	0.416	5.734
	55.655(het)	74.301(het)	70.148(het)	3.891	0.232	7.644
	26.052(het)	65.131(het)	69.232(het)	10.965	0.08	5.997
	40.311(het)	62.731(het)	63.617(het)	5.668	0.246	10.256
	68.093(het)	45.453(het)	73.436(het)	9.293	2.844
	37.542(het)	69.815(het)	63.393(het)	26.12	10.941
	49.819(het)	66.45(het)	65.292(het)		3.432
	42.816(het)	79.764(het)	67.01(het)
	15.296(het)	68.038(het)	62.147(het)
	36.2(het)	76.234(het)	73.003(het)
	22.937(het)	71.931(het)	61.023(het)
	60.156(het)	67.72(het)	42.246(het)
	53.783(het)	58.808(het)	45.347(het)
	59.2(het)	61.848(het)	39.897(het)
	57.717(het)	67.344(het)	33.835(het)
	56.027(het)	54.535(het)	32.746(het)
	60.33(het)	64.551(het)	63.92(het)
	48.247(het)	65.032(het)	61.25(het)
	55.582(het)		31.439(het)
	28.67(het)		13.842(het)
	48.158(het)
Mean±SEM	48.54±2.07	63.19±1.24	58.72±1.91	7.69±0.79	0.82±0.29	8.22±1.03
nc	52	49	51	37	38	35
20 weeks	57.143(wt)	41.591(wt)	26.237(wt)	8.614	0.019	16.242
	52.701(wt)	52.373(wt)	2.107(wt)	21.359	0.061	45.87
	61.899(wt)	67.024(wt)	24.434(wt)	15.222	0.009	9.993
	50.204(wt)	65.593(wt)	1.822(wt)	21.288	0.011	15.85
	32.759(wt)	41.67(wt)	2.415(wt)	9.979	1.534	14.03
	45.53(wt)	5.066(wt)	2.297(wt)	7.855	3.206	18.212
	40.67(wt)	3.651(wt)	1.479(wt)	17.334	9.973	4.443
	47.54(wt)	2.007(wt)	7.214(wt)	10.814	1.63	3.426
	53.864(wt)	13.343(wt)	24.8(wt)	32.908	5.298	34.081
	37.089(wt)	11.731(wt)	0.875(wt)	28.659	3.072	28.387
	58.883(wt)	52.881(wt)	2.1(wt)	24.188	1.43	30.819
	66.214(wt)	30.103(wt)	0.247(wt)	34.876	0.632	21.657
	31.007(wt)	19.952(wt)	0.819(wt)	5.843	1.149	1.082
	58.747(wt)	22.24(wt)	2.744(wt)	5.798	1.448	0.216
	27.563(wt)	51.013(wt)	3.265(wt)	16.698	0.853	0.494
	40.017(wt)	60.32(wt)	10.004(wt)	10.049	1.299	2.24
	58.786(wt)	31.198(wt)	0.263(wt)	6.406	1.019	7.544
	51.803(wt)	33.153(wt)	0.286(wt)	15.814	3.949	2.528
	47.191(wt)	20.57(wt)	51.655(wt)	22.694	1.573	13.08
	57.815(wt)	24.901(wt)	49.149(wt)	14.838	2.809	10.755
	64.658(wt)	73.652(wt)	45.599(wt)	5.456	4.651	2.965
	48.675(wt)	68.704(wt)	53.543(wt)	11.498	0	13.038
	23.72(wt)	71.092(wt)	58.521(wt)	18.393	0.005	17.35
	15.727(wt)	68.48(wt)	66.353(wt)	19.907	0.007	2.529
	17.608(wt)	55.561(wt)	69.18(wt)	5.298	0.005	4.284
	50.491(wt)	57.633(wt)	56.998(wt)	2.614	0.425	3.487
	54.183(wt)	41.791(wt)	61.679(wt)	1.753	0.425	3.577
	60.642(wt)	59.14(wt)	52.253(wt)	4.469	1.29	4.973
	60.266(wt)	71.187(wt)	68.016(wt)	10.87	0.486	13.756
	60.529(wt)	46.148(wt)	35.012(het)	10.179	0.403	2.306
	71.82(wt)	52.963(het)	50.239(het)	8.199	0.076	3.313
	51.262(het)	41.255(het)	68.905(het)	17.756	0.463	2.47
	48.057(het)	75.673(het)	32.621(het)	4.73	0.8	4.686
	64.653(het)	71.338(het)	16.47(het)	4.636	1.247	0.331
	63.929(het)	50.605(het)	66.284(het)	10.3	1.41	0.106
	71.095(het)	68.183(het)	32.588(het)	8.619	0.046	0.911
	42.695(het)	54.061(het)	40.576(het)	14.387	2.743	0.726
	49.61(het)	71.228(het)	2.535(het)	12.508	0.812	0.168
	66.43(het)	70.217(het)	34.638(het)	10.364	0.339	0.963
	62.787(het)	61.913(het)	33.921(het)	9.745	0.904
	59.431(het)	42.529(het)	41.96(het)	2.6	0.439
	60.443(het)	37.544(het)	4.116(het)		0.808
	50.89(het)	44.595(het)	3.601(het)		0.761
	61.122(het)	59.72(het)	1.66(het)
	55.702(het)	45.671(het)	26.191(het)
	58.671(het)	60.262(het)	39.446(het)
	59.361(het)	64.657(het)	15.8(het)
	49.741(het)	63.657(het)	0.32(het)
	59.613(het)	65.746(het)	57.453(het)
	64.498(het)	54.056(het)	54.419(het)
	52.794(het)	54.985(het)	38.977(het)
	48.644(het)	55.627(het)	67.381(het)
	56.497(het)	54.107(het)	52.767(het)
	54.709(het)	66.355(het)	54.118(het)
	56.511(het)	61.777(het)	56.715(het)
	46.967(het)	59.109(het)	46.328(het)
	47.469(het)	54.259(het)	46.915(het)
	38.936(het)	61.728(het)	50.876(het)
	36.646(het)	73.561(het)	55.399(het)
	31.13(het)	69.584(het)
		66.536(het)
		53.324(het)
Mean±SEM	51.27±1.61	50.82±2.42	31.77±3.17	12.82±1.26	1.38±0.28	9.31±1.73
nc	60	62	59	41	43	39
a Each data point represents % islet area stained for an individual islet
b % islet area stained was determined using Image J software with color deconvolution plugin (see Materials and Methods)
c n = number of islets examined
