# Supplementary material for: Heparan sulfate proteoglycans in beta cells provide a critical link between endoplasmic reticulum stress, oxidative stress and type 2 diabetes
Source: PLoS One. 2021 Jun 4;16(6):e0252607. doi: 10.1371/journal.pone.0252607 (PMC8177513; doi:10.1371/journal.pone.0252607)
Supplement: S3 File — (XLSX) [file pone.0252607.s016.xlsx]

## Sheet: Fig 3
S3: Fold change in mRNA expression of ER stress associated genes in db/db islets
	Islets from 4.0-4.4 wk db/db micea				Islets from 5-7 wk db/db micea
	Bip	p58	Chop	Atf3	Bip	p58	Chop	Atf3
	19.29	16.22	5.1	8.69	154.34	144.01	49.87	44.63
	40.79	31.12	8.75	2.46	163.14	182.28	22.94	2.89
	1.16	0.68	0.52	0.56	59.71	22.63	9.85	1.32
	2.5	3.58	0.97	2.16	123.64	104.69	9.38	4.86
Mean±SEM	15.94±9.26	12.90±6.95	3.83±1.94	3.47±1.79	125.20±23.42	113.40±34.15	23.01±9.49	13.43±10.43
a Values expressed as fold change compared to control samples (see Materials and Methods)
