# Supplementary material for: Heparan sulfate proteoglycans in beta cells provide a critical link between endoplasmic reticulum stress, oxidative stress and type 2 diabetes
Source: PLoS One. 2021 Jun 4;16(6):e0252607. doi: 10.1371/journal.pone.0252607 (PMC8177513; doi:10.1371/journal.pone.0252607)
Supplement: S4 File — (XLSX) [file pone.0252607.s017.xlsx]

## Sheet: Fig 4A-B
S4: Fold change in the mRNA expression of ER stress associated genes in Akita Ins2WT/C96Y islets
	Akita Ins2WT/C96Y islets a
	Bip	p58	Chop	Atf3
	176.07	101.13	16	8.11
	19.16	9.19	4.59	0.66
	1176.27	885.29	94.35	13.64
	158.68	151.17	15.24	2.25
Mean±SEM	382.5±266.9	286.7±201.7	32.55±20.77	6.17±2.96
a Values expressed as fold change compared to control Ins2WT/WT islets (see Materials and Methods)

## Sheet: Fig 4C-F
S4: The expression of HS and HSPG core proteins in the islets of Akita wild-type and Ins2WT/C96Y pancreases
	Akita Ins2WT/WT pancreas				Akita Ins2WT/C96Y pancreas
Age	% islet area staineda, b				% islet area staineda, b
	HS	COL18	SDC1	CD44	HS	COL18	SDC1	CD44
4 weeks		36.673	56.259	38.568		68.323	31.53	4.839
		27.85	65.005	42.286		76.855	23.367	1.532
		18.608	59.624	55.129		52.375	28.089	1.039
		55.044	71.663	43.728		73.067	17.811	2.624
		39.187	66.611	29.531		80.052	19.388	4.889
		35.737	34.837	34.557		49.365	14.767	3.368
		59.503	53.056	40.493		49.262	26.213	0.137
		42.503	41.525	51.217		2.404	5.749	0.726
		34.178	59.972	39.562		8.846	4.233	0.717
		35.158	50.178	35.871		72.701	3.82	0.168
		32.177	43.624	25.99		36.31	5.821	0.561
		49.369	51.288	35.91		20.556	3.407	53.351
		48.015	61.397	53.786		45.473	4.36	36.052
		25.416	45.89	48.215		23.277	3.64	39.172
		33.971	54.908	39.576		37.071	3.793	52.692
		39.84	63.718	52.801		19.019	4.606	39.214
		42.922	60.22	40.339		23.7	20.562	47.446
		39.873	67.959	51.658			7.075
		34.855	70.01	32.617			2.187
		42.381	62.671	50.871			2.253
		27.769	69.131	29.582			2.739
		70.102	49.179	55.243			2.837
		59.32	49.236	51.653			4.001
		52.403	74.328	55.81			5.872
		50.571	31.403	45.799			3.239
		26.577	36.476				4.775
		72.037	53.494
		36.847	37.958
			62.664
Mean±SEM		41.75±2.48	55.32±2.19	43.23±1.81		43.45±6.02	9.85±1.82	16.97±5.22
nc		28	29	25		17	26	17
5 weeks		69.196	65.294	1.197		17.232	1.15	0.153
		66.933	73.532	12.158		26.745	0.995	0
		64.798	71.435	13.201		2.757	1.039	0
		34.991	67.827	7.872		21.176	0.902	0.01
		4.106	73	2.212		13.507	3.283	0
		56.224	63.067	20.626		21.836	0.929	0
		59.519	68.889	13.572		16.908	3.85	0.013
		60.266	65.576	9.141		71.184	4.264	0
		69.539	84.984	40.634		23.811	0.832	2.013
		62.689	61.998	26.201		3.773	0.716	0
		73.58	78.742	44.795		19.692	0.757	0.377
		64.249	79.11	34.857		26.749	3.233	1.095
		69.003	77.853	40.913		0.586	2.501	0.01
		73.983	87.005	34.344		0.917	5.052	0.197
		77.926	80.343	43.777		1.91	0.928	1.063
		63.46	84.305	2.303		2.764	0.268	3.474
		50.595	77.937	0.387		3.424	1.034	4.548
		53.465	71.997	3.022		0.512	1.177	1.182
		63.452	60.235	5.931		5.318	1.287	1.625
		69.715	72.456	38.851		5.701	2.39	3.49
		51.398	71.848	40.466			2.064	3.722
		48.764	68.43	12.125			1.459	5.274
		58.843	70.697	22.825			4.023	8.26
		57.413	74.251	54.259				5.448
		59.982	72.792	39.243				8.136
		38.931	18.944	66.326
			51.215	50.94
			61.243	33.579
			56.208	27.447
			46.063	28.281
				48.72
Mean±SEM		58.58±2.95	68.58±2.44	26.46±3.29		14.33±3.68	1.92±0.29	2.00±0.52
nc		26	30	31		20	23	25
6 weeks	9.807	59.007	73.928	57.306	45.373	16.265	12.253	3.099
	43.934	66.613	54.069	63.22	61.561	19.02	12.179	0.78
	43.312	47.374	71.624	64.313	20.42	21.712	6.159	3.288
	71.57	69.462	74.11	59.313	35.229	41.781	9.342	1.735
	46.223	76.318	48.555	26.891	26.957	19.57	11.501	7.894
	35.168	74.556	59.795	66.55	16.004	8.324	7.743	22.555
	58.325	74.548	45.108	49.41	21.31	5.539	10.661	28.689
	24.428	77.686	64.883	36.576	10.24	5.393	3.171	9.431
	33.891	23.893	63.284	43.951	15.141	2.642	5.4	22.483
	61.039	63.369	74.241	33.678	8.536	3.113	3.352	18.572
	45.858	62.351	69.173	50.525	29.308	3.787	5.869	0.443
	46.742	59.109	61.43	39.838	20.158	0.998	0.301	1.156
	32.134	39.492	71.469	40.803	31.139	4.857	0.597	6.687
	51.209	71.487	68.622	64.362	19.734	11.65	0.334	9.293
	35.691	63.278	51.743	74.255		8.625	0.388	10.622
	50.537	33.026	67.339	68.154		32.713	1.641	14.694
	48.584	56.155	63.579	58.053		10.618		17.869
	49.309	62.826	76.776	64.755		14.174
	57.542	58.155	66.648	59.676
	23.769	58.189	62.808	71.635
	46.561	73.322	58.842	65.555
	59.442	74.282	66.466	65.673
	39.891	53.824	61.559	69.026
		73.176	69.093	60.052
		58.284	64.225
		13.859	56.469
		34.878	52.91
			69.627
Mean±SEM	44.13±2.88	58.46±3.21	63.87±1.54	56.4±2.67	25.79±3.82	12.82±2.59	5.68±1.12	10.55±2.14
nc	23	27	28	24	14	18	16	17
9 weeks		44.439	59.455	61.474		6.971	2.282	0.021
		43.828	69.711	58.112		4.773	1.84	0.005
		43.822	76.537	67.531		2.85	0.38	0
		54.106	70.274	70.693		1.635	0.949	0
		59.459	76.386	61.412		4.522	0.557	0.034
		40.101	53.565	58.925		4.943	4.669	2.132
		59.34	74.993	37.787		2.557	0.745	4.281
		60.041	69.314	57.354		1.834	2.54	4.809
		17.637	67.231	67.31		1.223	2.986	5.282
		61.166	57.057	51.222		2.411	1.316	1.835
		51.818	53.95	51.894		18.286	0.618	2.263
		52.195	64.503	58.547		10.794	1.13	2.854
		13.358	48.926	65.145		0.639	1.305	18.923
		51.85	62.244	55.004		0.789	1.162	17.185
		58.908	61.273	55.156		2.712	1.82	22.276
		8.694	64.348	45.284		1.262	0.579	16.92
		77.554	69.344	51.671		0.256	1.312	20.163
		66.025	67.782	62.961		6.545	0.25	8.304
		71.242	62.209	56.728		10.539	0.154
		54.569	65.134	55.61		11.376	0.057
		52.155	69.156	39.988		8.258	0.012
		58.523	68.076	72.799			0.023
		59.553	58	81.846
		57.247	47.596	61.853
		54.838	37.037	58.102
			48.15	64.064
			76.344	66.403
			80.676	70.072
			68.167	65.41
				65.276
Mean±SEM		50.90±3.29	63.70±1.88	59.85±1.71		5.01±1.01	1.21±0.24	7.07±1.89
nc		25	29	30		21	22	18
a Each data point represents % islet area stained for an individual islet
b % islet area stained was determined using Image J software with color deconvolution plugin (see Materials and Methods)
c n = number of islets examined
