# Supplementary material for: Heparan sulfate proteoglycans in beta cells provide a critical link between endoplasmic reticulum stress, oxidative stress and type 2 diabetes
Source: PLoS One. 2021 Jun 4;16(6):e0252607. doi: 10.1371/journal.pone.0252607 (PMC8177513; doi:10.1371/journal.pone.0252607)
Supplement: S5 File — (XLSX) [file pone.0252607.s018.xlsx]

## Sheet: Fig 5A
S5: Fold change in the mRNA expression of ER stress associated genes in ER-stressed MIN6 beta cells
Treatment	Thapsigargin treated MIN6 beta cellsa				Tunicamycin treated MIN6 beta cellsa
	Bip	p58	Chop	Atf3	Bip	p58	Chop	Atf3
	2.31	0.78	4.17	14.62	3.58	4.23	3.86	3.66
	3.63	2.04	6.45	19.16	3.46	3.18	3.48	3.16
	2	1.11	3.03	10.63	3.05	2.39	2.53	2.07
	1.09	0.93	2.5	4.5	2.75	2.58	4.76	3.71
	1.42	1.71	2.87	5.66	0.58	3.66	4.72	4.23
Mean±SEM	2.09±0.44	1.31±0.24	3.80±0.72	10.91±2.74	2.68±0.55	3.21±0.34	3.87±0.42	3.37±0.37
a Values expressed as fold change compared to control samples (see Materials and Methods)

## Sheet: Fig 5B-F
S5: Intracellular expression of HS, HSPGs and HPSE in control and ER-stressed MIN6 beta cells
Staining	6 mM glucose MIN6 beta cellsa					Thapsigargin treated MIN6 beta cellsa,b					Tunicamycin treated MIN6 beta cellsa,c
	HS	COL18	SDC1	CD44	HPSE	HS	COL18	SDC1	CD44	HPSE	HS	COL18	SDC1	CD44	HPSE
GMFI	24517	48111	3451	1460	4808	16788	33643	4645	1528	2151	21018	34412	3283	1184	1311
	24947	48338	5749	438	6021	16477	35783	1072	611	2096	21584	56233	1642	727	1493
	18670	50683	1994	700	5001	16685	23481	3247	711	2588	16453	33747	2292	1032	1513
	24851	52667	2818	836	4637	18069	36501	2699	771	2208	20045	42002	3615	1650	1361
	28973	50653	11303	1173	5183	21480	41209	3507	1162	2038	18726	50275	3251	2455	2751
	16832	43368	11337	2466	5236	14470	26903	4614	1362	2370	22860	34271	3315	1639	2481
	20970	40673	6058	1110	7105	14878	27012	4425	1033	2153	19121	41055	2656	1281	1975
	9560	40775	792	408	6006	11887	20428	663	491	2222	19971	22623	1073	725	2001
	6879	14502	798	322	7641	7513	16085	659	279	4806	8326	18304	870	347	3643
	6650	28156	1593	769	5053	7672	28541	2047	649	1923	10039	43363	2585	1344	1197
	9519	34945	3998	453	6953	7665	31814	1107	412	2274	11330	40878	1346	467	1663
Mean±SEM	17488±2452	41170±3486	4536±1142	921±189	5786±312	13962±1418	29218±2255	2608±478	819±121	2439±242	17225±1516	37924±3323	2357±297	1168±184	1944±226
a GMFI (geometric mean fluorescent intensity) was determined using flow cytometry (see Materials and Methods)
b MIN6 cells were treated with 50 nM Thapsigarin for 3 days; control cells were cultured for 3 days in 6 mM glucose-DMEM
c MIN6 cells were treated with 2 µM Tunicamycin for 3 days; control cells were cultured for 3 days in 6 mM glucose-DMEM
