# Supplementary material for: Heparan sulfate proteoglycans in beta cells provide a critical link between endoplasmic reticulum stress, oxidative stress and type 2 diabetes
Source: PLoS One. 2021 Jun 4;16(6):e0252607. doi: 10.1371/journal.pone.0252607 (PMC8177513; doi:10.1371/journal.pone.0252607)
Supplement: S6 File — (XLSX) [file pone.0252607.s019.xlsx]

## Sheet: Fig 6
S6: Geometric mean fluorescence intensity values for the expression of HSPG core proteins (COL18, SDC1 and CD44), HS and HPSE in wt and db/db islet cells
Culture (day)	COL18a				SDC1a				CD44a				HSa				HPSEa
	Intracellular		Cell surface		Intracellular		Cell surface		Intracellular		Cell surface		Intracellular		Cell surface		Intracellular		Cell surface
Day 0	wt	db/db	wt	db/db	wt	db/db	wt	db/db	wt	db/db	wt	db/db	wt	db/db	wt	db/db	wt	db/db	wt	db/db
	1948	1605	94.6	112	101	76.7	59.7	32.9	217	349	88.4	144	480	547	101	139	939	527	113	123
	2634	1619	89.5	130	192	188	149	260	273	314	110	142	1054	828	94.4	161	1189	706	149	127
	2831	1683	153	188	809	155	72.4	54.9	359	474	111	165	1312	1286	178	227	2255	778	130	143
	3808	1153			476	151			455	401			1072	685			1628	673
	6189	2380			411	150			286	287			1486	1015			1849	1063
	4207	2043			221	101			367	290			734	683			1557	929
	5319	1980			271	96.1							865	683			2130	751
Mean±SEM	3848.0±575.1	1780.4±148.7	112.4±20.4	143.3±22.9	354.4±89.9	131.1±15.2	93.7±27.9	115.9±72.3	326.2±34.5	352.5±29.9	103.1±7.37	150.3±7.4	1000.4±129.2	818.1±95.8	124.5±26.8	175.7±26.4	1649.6±180.2	775.3±66.2	130.6±10.4	131.0±6.1
Day 2	2559	564	81.5	95.3	178	73.4	92.8	63.4	216	221	140	197	343	167	70	96.4	782	203	249	221
	4861	957	149	150	1693	360	484	949	335	292	170	245	1828	619	206	226	2544	769	443	357
	4283	1102	192	202	1103	270	0.86	48.7	284	347	201	340	1401	519	205	243	1714	819	497	650
	6590	942			544	223			328	214			1953	626			1685	269
	7197	738			387	105			317	237			1471	512			1591	276
	4424	614			228	68.5			315	182			809	379			1649	384
	8110	1676			291	124							1150	535			2580	600
Mean±SEM	5432±732.7	941.9±142.8	140.8±32.2	149.1±30.8	632.0±212.7	174.8±42.2	192.6±148.1	353.7±297.7	299.2±18.1	248.8±24.6	170.3±17.6	260.7±42.0	1279.3±213.9	479.6±60.6	160.3±45.2	188.5±46.3	1792.1±233.2	474.3±95.7	396.3±75.3	409.3±126.6
a GMFI (geometric mean fluorescent intensity) was determined using flow cytometry (see Materials and Methods)
