# Supplementary material for: Heparan sulfate proteoglycans in beta cells provide a critical link between endoplasmic reticulum stress, oxidative stress and type 2 diabetes
Source: PLoS One. 2021 Jun 4;16(6):e0252607. doi: 10.1371/journal.pone.0252607 (PMC8177513; doi:10.1371/journal.pone.0252607)
Supplement: S7 File — (XLSX) [file pone.0252607.s020.xlsx]

## Sheet: Fig 7A, C, E, G
S7: Viability of isolated wt and db/db mouse islet cells ± culture with HS mimetic (heparin)
	% islet cellsa				% islet cellsa				% islet cellsa				% islet cellsa
	Wild-type beta cells				db/db donors bg<10 mmol/l				db/db donors bg=10-15 mmol/l				db/db donors bg>15 mmol/l
Treatmentb	Cal-PI-c,d,e	Cal+PI-c,d,e	Cal+PI+c,d,e	Cal-PI+c,d,e	Cal-PI-c,d,e	Cal+PI-c,d,e	Cal+PI+c,d,e	Cal-PI+c,d,e	Cal-PI-c,d,e	Cal+PI-c,d,e	Cal+PI+c,d,e	Cal-PI+c,d,e	Cal-PI-c,d,e	Cal+PI-c,d,e	Cal+PI+c,d,e	Cal-PI+c,d,e
Control d0	8.04	38.6	39.6	13.4	8.85	59	20.5	11.7	9.5	63.2	21.8	5.51	13.7	57	19.1	10.1
	7.83	29.8	39.8	22.6	7.58	59.7	23.9	8.79	10.1	62.7	18.7	8.54	21.8	43.8	18.2	16.2
	7.88	39	34.3	18.8	12.9	57.1	17.4	12.5	15.7	62.6	13.3	8.47	15.3	55.4	15.6	13.8
	7.09	46.1	24.3	22.5
	7.03	46.8	23.7	22.4
	6.04	48.9	22.7	22.3
	8.69	40.3	25.5	25.5
	8.29	39.8	25.2	26.7
	11.4	44.1	20.6	23.9
Mean±SEM	8.03±0.49	41.49±1.92	28.41±2.48	22.01±1.31	9.78±1.60	58.60±0.78	20.60±1.88	11.0±1.13	11.77±1.97	62.83±0.19	17.93±2.48	7.51±0.99	16.93±2.48	52.07±4.16	17.63±1.05	13.37±1.77
Control d2	8.64	16.5	66	8.78	16.2	21	47.5	15.3	10.8	27.1	53.4	8.72	14.3	19.5	50.3	15.9
	5.52	19.9	61.6	12.9	14.1	19.1	53.9	12.8	14.6	16.5	55.7	13.2	12.7	22.1	50.1	15.1
	5.53	20.5	62.6	11.4	12.3	29.6	45	13.1	15.9	35.9	33.9	14.3	19.2	25.8	35.2	19.8
	6.81	24.7	54.2	14.2
	6.75	22.8	53.8	16.6
	6.14	19.4	54.5	20
	6.43	20.7	57.1	15.8
	8.36	17.1	54.8	19.7
	4.58	26.9	55.6	13
Mean±SEM	6.53±0.44	20.94±1.13	57.80±1.49	14.71±1.24	14.20±1.13	23.23±3.23	48.8±2.65	13.73±0.79	13.77±1.53	26.5±5.61	47.67±6.91	12.07±1.71	15.40±1.96	22.47±1.83	45.20±5.00	16.93±1.45
Heparin d2	18.7	79.1	1.39	0.79	23.4	65.6	6.96	4.04	16	59.5	19.4	5.05	16	32.6	42.9	8.43
	8.93	85.5	4.63	0.96	19.9	53.9	22.1	4.02	17	31.8	43.1	8.05	17.3	36.3	39.4	7.08
	9.01	61.6	27.7	1.73	17.2	74.7	4.74	3.35	18.4	61.4	14.7	5.56	22.7	54.8	17.3	5.09
	18.4	63.1	16.1	2.36
	13	76.6	8.57	1.8
	12.4	75.9	10.3	1.45
	15.6	70	12.6	1.84
	17.9	73.5	6.9	1.75
	8.21	76.7	13.8	1.28
Mean±SEM	13.57±1.42	73.56±2.54	11.33±2.56	1.55±0.16	20.17±1.79	64.73±6.02	11.27±5.45	3.80±0.23	17.13±0.69	50.90±9.57	25.73±8.79	6.22±0.93	18.67±2.05	41.23±6.87	33.20±8.01	6.87±0.97
a Flow cytometry data presented as % total mouse islet cells, n= 3-9 independent experiments.
b Mouse islet cells were analysed on day 0 (d0) or after culture for 2 days (d2) without/with HS mimetics
c Cal, Calcein-AM
d PI, Propidium Iodide
e Cal+PI+, damaged beta cells; Cal+PI-, viable beta cells; Cal-PI+, non-viable beta cells; Cal-PI-, cell debris

## Sheet: Fig 7B, D, F, H
S7: Viability of isolated wt and db/db mouse islet cells ± culture with HS mimetic (heparin) and subsequent treatment with hydrogen peroxide
	% islet cellsa
	wt donors		db/db donors bg<10 mmol/l		db/db donors bg=10-15 mmol/l		db/db donors bg>15 mmol/l
Culture (Day)b	Without H2O2	With H2O2	Without H2O2	With H2O2	Without H2O2	With H2O2	Without H2O2	With H2O2
Control d0	41.3	40.5	36.8	67.9	13.1	75.8	4.74	64
	32.6	75.1	6.95	76.6	16.7	72.8	13	88.8
	29.7	73.5	27.3	69	16.4	70.9	15.3	73.6
	34.8	74.7	17.6	39.6			14.1	75.9
	16.9	81.8
	26.9	70.6
	13.3	73
	37.7	69.8
	30.8	78.3
	8.92	41.9
	7.87	78.5
	23.9	74.5
Mean±SEM	25.39±3.25	69.35±3.92	22.16±6.41	63.28±8.13	15.40±1.15	73.17±1.43	11.79±2.39	75.58±5.11
Control d2	59	60.5	32.2	32.1	43.1	78.8	21.8	35
	64	66.3	20.6	45	18.5	23.9	30	74.5
	50.8	56	49.2	50.8	26.2	41.9	18.8	26.2
	45.4	52.9	24.1	31.2			16.1	23.1
	40.8	45.9
	52.6	58.3
	53.2	57.4
	42.3	46.2
	50.3	50.1
	43.9	45.3
	54.5	56.7
	60.2	56.2
Mean±SEM	51.42±2.13	54.32±1.86	31.53±6.37	39.78±4.84	29.27±7.27	48.20±16.16	21.68±3.01	39.70±11.87
Heparin d2	4.72	6.52	5.02	11.4	35.2	44.6	10.8	23.8
	13.7	14.4	7.01	25.4	9.96	13.6	7.41	21.4
	15.2	5.44	6.83	4.87	19.2	28.4	8.75	16.1
	11.7	13.1	10.6	10.1			9.88	9.04
	14.1	11
	5.69	4.66
	8.62	10.3
	4.38	3.72
	16.4	5.06
	4.43	5.16
	5.87	3.76
	25.4	11.9
Mean±SEM	10.85±1.86	7.92±1.13	7.36±1.17	12.94±4.39	21.45±7.37	28.87±8.95	9.21±0.73	17.59±3.27
a Flow cytometry data presented as % total mouse islet cells, n= 3-12 independent experiments/group
b Mouse islet cells were analysed on day 0 (d0) or after culture for 2 days (d2) without/with HS mimetic
