# Supplementary material for: Heparan sulfate proteoglycans in beta cells provide a critical link between endoplasmic reticulum stress, oxidative stress and type 2 diabetes
Source: PLoS One. 2021 Jun 4;16(6):e0252607. doi: 10.1371/journal.pone.0252607 (PMC8177513; doi:10.1371/journal.pone.0252607)
Supplement: S8 File — (XLSX) [file pone.0252607.s021.xlsx]

## Sheet: Fig 8A-B
S8: Blood glucose and body weight of saline- and TUDCA- treated db/db mice
Age	Saline treated db/db micea		TUDCA treated db/db micea
	Blood glucose (mmol/l)	Weight (g)	Blood glucose (mmol/l)	Weight (g)
4 weeks	8.44±0.33	17.11±0.38	7.84±0.27	15.44±0.71
4-5 weeks	9.50±0.51	21.35±0.44	9.11±0.53	18.77±0.56
5-6 weeks	14.72±0.86	27.14±0.34	13.68±1.17	24.31±0.46
6-7 weeks	20.74±0.90	29.78±0.42	17.24±1.14	27.55±0.39
7-8 weeks	25.69±0.49	30.92±0.51	20.06±1.32	28.66±0.48
a Data represent Mean±SEM

## Sheet: Fig 8C
S8: HbA1c levels of saline- and TUDCA- treated db/db mice
Treatment	Saline treated db/db mice	TUDCA treated db/db mice
	61	30
	41	43
	44	20
	39	44
	60	27
	48	20
	34	28
	54	33
	43	38
	48	44
	50	39
	32	39
	53
Mean±SEM	46.69±2.51	33.75±2.52
na	13	12
a n = number of mice examined

## Sheet: Fig 8D
S8: Expression of ER stress associated genes in the islets of saline- and TUDCA- treated db/db mice
Treatment	Islets from saline-treated db/db micea				Islets from TUDCA-treated db/db micea
	Bip	p58	Chop	Atf3	Bip	p58	Chop	Atf3
	0.15	0.24	1.39	1.92	1.34	1.83	2.91	8.06
	0	0.01	0.08	0.33	4.44	4.59	4.23	39.12
	0.58	1.31	3.12	18.77	0.86	1.14	3.05	9.45
	1.55	1.74	1.92	4.63	1.27	2.6	5.06	9.71
Mean±SEM	0.57±0.35	0.83±0.42	1.63±0.63	6.41±4.21	1.98±0.83	2.54±0.75	3.81±0.51	16.59±7.52
a Values expressed as fold change compared to control wt kidney sample (see Materials and Methods)

## Sheet: Fig 8E-G
S8: Expression of HS, COL18 and insulin in the islets of saline- and TUDCA- treated db/db mice
	Saline treated db/db pancreas			TUDCA treated db/db pancreas
	% islet area staineda,b			% islet area staineda,b
	HS	COL18	Insulin	HS	COL18	Insulin
	9.021	6.134	18.923	41.349	10.013	35.224
	5.598	15.823	18.559	59.953	10.19	37.134
	2.052	7.541	47.821	52.138	11.45	33.522
	1.347	11.491	30.949	51.64	7.258	39.793
	5.594	14.129	28.821	54.962	28.412	56.568
	4.799	14.867	24.269	59.154	22.106	39.318
	20.693	4.361	25.446	75.123	32.284	43.185
	17.492	10.339	43.519	36.489	36.975	42.675
	12.73	34.452	22.167	74.2	20.396	42.292
	12.426	16.084	33.816	72.598	5.89	26.649
	16.915	11.274	23.329	55.464	19.877	30.69
	9.543	6.849	40.058	55.716	25.745	25.511
	15.705	13.954	34.564	71.337	49.501	16.07
	15.564	9.039	42.779	65.41	42.192	20.988
	7.925	25.369	32.319	12.232	2.713	23.521
	4.536	9.997	42.336	26.515	3.24	18.966
	7.692	27.589	30.834	20.202	30.023	32.687
	4.701	12.337	27.917	47.139	3.572	50.036
	9.483	17.39	57.672	14.863	10.682	40.548
	8.376	5.597	9.077	14.599	40.556	43.803
	4.804	13.369	67.902	3.944	23.156	53.254
	32.016	9.116	4.497	17.257	47.44	38.615
	14.288	14.44	43.447	3.367	53.633	47.621
	29.989	14.59	48.139	6.825	72.1	15.974
	9.509	19.619	41.74	5.863	54.226	50.492
	8.076	8.593	48.048	7.234	66.514	55.804
	11.101	6.048	47.3	10.615	59.391	40.615
	6.665	8.152	57.563	10.094	61.948	28.017
	8.785	16.399	74.408	0.447	58.325	38.906
	8.91	8.547	55.217	0.2	53.37	57.77
	26.649	6.029	50.265	0.341	39.598	83.664
	24.608	4.502	49.587	0.345	61.327	73.037
	26.815	2.012	7.51	0.545	47.755	83.214
	36.115	2.847	47.332	0.689	69.657	83.036
	38.25	2.448	46.886	1.368	73.108	83.933
	14.759	3.486	40.727	1.047	78.225	72.004
	29.734	0.62	27.802	5.102	24.67	71.787
	39.099	2.72	42.225	0.879	22.213	61.268
		1.031	36.296	0.634	14.694	58.518
		4.023	34.733	1.303	43.556	17.521
		2.994	4.726	7.897	45.687	2.609
		12.663	28.963	10.39	10.4	6.699
		15.999	60.298	7.473	11.882	1.061
		24.922	13.261	0.712	12.21	3.822
		24.409	25.988		5.286	6.92
		27.228	28.199		25.684	1.768
		44.471	38.058		16.022	15.918
		48.692	23.939		25.063	14.132
		10.934	5.418		34.958	44.43
		9.97	25.16		18.697	53.293
		5.384	11.383		10.103	43.241
		4.822	32.994		15.902	37.781
		3.475	6.633		8.634	29.844
		5.804	10.077		6.658	66.559
		5.026	47.452		8.033	79.397
		3.214	28.922		6.123	77.275
		4.505	22.32		7.862	61.766
		2.176	39.143		4.946	72.397
		2.278	43.627		27.894	64.062
		6.802	7.727		6.802	62.884
		37.442	11.837		4.671	36.086
		12.952	9.857		7.227	59.67
		14.326	5.022		17.357	73.087
		34.163	3.616		7.31	74.327
		25.343	9.952		14.223	82.764
		36.541	10.165		14.185	80.088
		28.054	21.719		11.388	9.127
		34.765	12.405		6.996	41.199
		23.893	14.883		4.392	26.45
		23.437	25.462		16.724	37.392
		22.996	42.877		1.602	4.026
		30.25	43.938		2.277	47.703
		29.633	21.493		12.227	36.467
		4.537	19.442		14.964	7.869
		10.702	32.245		10.416	36.952
		22.36	35.422		5.761	33.321
		7.242	3.793		7.729	44.201
		10.426	6.332		11.574	11.163
		9.386	6.726		16.935	17.804
		2.934	4.645		8.722	16.832
		4.946	0.732		18.021	3.211
		2.664	1.958		10.467	6.827
		11.773	61.081		25.136	8.8
		27.733	40.301		31.71	6.073
		8.65	55.538		15.889	45.024
		7.847	0.871		12.228	37.887
			1.179		18.056	55.346
			0.826		18.078	41.006
			4.468			34.632
			7.539			43.939
			11.455			53.695
			5.4			51.568
						42.355
						32.603
						42.852
						30.228
						38.76
						70.473
						68.064
						55.173
						64.546
						64.458
						65.292
						53.005
						47.685
Mean±SEM	14.80±1.72	13.65±1.17	27.66±41.91	24.22±3.95	23.79±2.12	41.91±2.19
nc	38	86	92	44	88	105
a Each data point represents % islet area stained for an individual islet
b % islet area stained was determined using Image J software with color deconvolution plugin (see Materials and Methods)
c n = number of islets examined
